# Supplementary material for: Benchmark datasets for 3D MALDI- and DESI-imaging mass spectrometry
Source: Gigascience. 2015 May 4;4:20. doi: 10.1186/s13742-015-0059-4 (PMC4418095; doi:10.1186/s13742-015-0059-4)
Supplement: Additional file 4: — Readme file for the 3D MALDI imaging MS dataset of a mouse pancreas. [file 13742_2015_59_MOESM4_ESM.txt]

************************************************
3D MALDI imaging MS dataset '3D_Mouse_Pancreas'
************************************************
This is a dataset published in the GigaScience database alongside with the data note entitled 'Benchmark datasets for 3D MALDI- and DESI-Imaging Mass Spectrometry' by Oetjen et al..
************************************************
It contains 3D imaging MS data for the mouse pancreas acquired by matrix assisted laser desorption/ ionization imaging mass spectrometry.
The binary file '3D_Mouse_Pancreas.ibd' contains the mass spectral data.
File '3D_Mouse_Pancreas.imzML contains metadata.
************************************************
For more information about the imzML format, its structure and instructions on how to read it, please visit http://www.maldi-msi.org/.
