# Supplementary material for: Benchmark datasets for 3D MALDI- and DESI-imaging mass spectrometry
Source: Gigascience. 2015 May 4;4:20. doi: 10.1186/s13742-015-0059-4 (PMC4418095; doi:10.1186/s13742-015-0059-4)
Supplement: Additional file 7: — Readme file for the individual 2D DESI imaging MS datasets of a human colorectal adenocarcinoma. [file 13742_2015_59_MOESM7_ESM.txt]

***********************************************
3D DESI imaging MS dataset 'Col_Ad_individual'
***********************************************
This is a collection of individual 2D DESI imaging MS datasets published in the GigaScience database alongside with the data note entitled 'Benchmark datasets for 3D MALDI- and DESI-Imaging Mass Spectrometry' by Oetjen et al..
***********************************************
It contains DESI imaging MS data from a human colorectal adenocarcinoma specimen acquired by desorption electrospray ionization imaging mass spectrometry.
The folder Col_Ad_individual contains seven sub-folders. These sub-folders contain the actual data in the imzML format. The imzML data was named with respect to the section number and location of the section on the slide. Since four sections were mounted on one slide, each file contains the DESI data of four sections. The tissue was sectioned at a thickness of 10 µm and data was acquired from every 10th section producing voxel of 100 µm3. For example, in the file named ‘120TopL, 90TopR, 110BottomL, 100BottomR-centroid.imzML’ the top-right section is the 90th section cut from the sample at a depth of 900 µm.

The sub-folder '40TopL,10TopR,30BottomL,20BottomR' contains the following:
Binary file '40TopL,10TopR,30BottomL,20BottomR-centroid.ibd' containing mass spectral data for the four sections at a depth of 100, 200, 300 and 400 µm.
File '40TopL,10TopR,30BottomL,20BottomR-centroid.imzML' containing the metadata for the four sections at a depth of 100, 200, 300 and 400 µm.
File '10,20,30,40.jpg' contains an optical image of the hematoxylin and eosin stained sections at a depth of 100, 200, 300 and 400 µm.

The sub-folder '80TopL, 50TopR, 70BottomL, 60BottomR' contains the following:
Binary file '80TopL, 50TopR, 70BottomL, 60BottomR-centroid.ibd' containing mass spectral data for the four sections at a depth of 500, 600, 700 and 800 µm.
File '80TopL, 50TopR, 70BottomL, 60BottomR-centroid.imzML' containing the metadata for the four sections at a depth of 500, 600, 700 and 800 µm.
File '50,60,70,80.jpg' contains an optical image of the hematoxylin and eosin stained sections at a depth of 500, 600, 700 and 800 µm.

The sub-folder '120TopL, 90TopR, 110BottomL, 100BottomR' contains the following:
Binary file '120TopL, 90TopR, 110BottomL, 100BottomR-centroid.ibd' containing mass spectral data for the four sections at a depth of 900, 1000, 1100 and 1200 µm.
File '120TopL, 90TopR, 110BottomL, 100BottomR-centroid.imzML' containing the metadata for the four sections at a depth of 900, 1000, 1100 and 1200 µm.
File '90,100,110,120.jpg' contains an optical image of the hematoxylin and eosin stained sections at a depth of 900, 1000, 1100 and 1200 µm.

The sub-folder '160TopL, 130TopR, 150BottomL, 140BottomR' contains the following:
Binary file '160TopL,130TopR,150BottomL,140BottomR-centroid.ibd' containing mass spectral data for the four sections at a depth of 1300, 1400, 1500 and 1600 µm.
File '160TopL,130TopR,150BottomL,140BottomR-centroid.imzML' containing the metadata for the four sections at a depth of 1300, 1400, 1500 and 1600 µm.
File '130,140,150,160.jpg' contains an optical image of the hematoxylin and eosin stained sections at a depth of 1300, 1400, 1500 and 1600 µm.

The sub-folder '200TopL, 170TopR, 190BottomL, 180BottomR' contains the following:
Binary file '200TopL, 170TopR, 190BottomL, 180BottomR-centroid.ibd' containing mass spectral data for the four sections at a depth of 1700, 1800, 1900 and 2000 µm.
File '200TopL, 170TopR, 190BottomL, 180BottomR-centroid.imzML' containing the metadata for the four sections at a depth of 1700, 1800, 1900 and 2000 µm.
File '170,180,190,200.jpg' contains an optical image of the hematoxylin and eosin stained sections at a depth of 1700, 1800, 1900 and 2000 µm.

The sub-folder '240TopL, 210TopR, 230BottomL, 220BottomR' contains the following:
Binary file '240TopL, 210TopR, 230BottomL, 220BottomR.ibd' containing mass spectral data for the four sections at a depth of 2100, 2200, 2300 and 2400 µm.
File '240TopL, 210TopR, 230BottomL, 220BottomR.imzML' containing the metadata for the four sections at a depth of 2100, 2200, 2300 and 2400 µm.
File '210,220,230,240' contains an optical image of the hematoxylin and eosin stained sections at a depth of 2100, 2200, 2300 and 2400 µm.

The sub-folder '280TopL, 250TopR, 270BottomL, 260BottomR' contains the following:
Binary file '280TopL, 250TopR, 270BottomL, 260BottomR-centroid.ibd' containing mass spectral data for the four sections at a depth of 2500, 2600, 2700 and 2800 µm.
File '280TopL, 250TopR, 270BottomL, 260BottomR-centroid.imzML' containing the metadata for the four sections at a depth of 2500, 2600, 2700 and 2800 µm.
File '250,260,270,280' contains an optical image of the hematoxylin and eosin stained sections at a depth of 2500, 2600, 2700 and 2800 µm.
*********************************************
For more information about the imzML format, its structure and instructions on how to read it, please visit http://www.maldi-msi.org/.
