# Supplementary material for: Benchmark datasets for 3D MALDI- and DESI-imaging mass spectrometry
Source: Gigascience. 2015 May 4;4:20. doi: 10.1186/s13742-015-0059-4 (PMC4418095; doi:10.1186/s13742-015-0059-4)
Supplement: Additional file 8: — Readme file for the 3D DESI imaging MS dataset of a human colorectal adenocarcinoma. [file 13742_2015_59_MOESM8_ESM.txt]

*******************************************************
3D DESI imaging MS dataset 'Colorectal_Adenocarcinoma'
*******************************************************
This is a dataset published in the GigaScience database alongside with the data note entitled 'Benchmark datasets for 3D MALDI- and DESI-Imaging Mass Spectrometry' by Oetjen et al..
*******************************************************
It contains 3D DESI imaging MS data from a human colorectal adenocarcinoma specimen acquired by matrix assisted laser desorption/ ionization imaging mass spectrometry.
Data within file 'Colorectal_Adenocarcinoma.h5' is arranged as follows:
The m/z vector is stored at ‘/mz’ and data from the nth slice can be found in the ‘/data/sn’ group.
Each of these groups contains the optical image (‘/data/sn/op’), MS image (‘/data/sn/x’) and the section number (‘/data/sn/zPosition’).
Sample metadata are stored in the root directory (‘/’). 
*******************************************************
For more information about the HDF5 format please visit http://www.hdfgroup.org/HDF5.
