# Supplementary material for: Benchmark datasets for 3D MALDI- and DESI-imaging mass spectrometry
Source: Gigascience. 2015 May 4;4:20. doi: 10.1186/s13742-015-0059-4 (PMC4418095; doi:10.1186/s13742-015-0059-4)
Supplement: Additional file 10: — Script for the 3D MALDI imaging MS dataset of a mouse pancreas. [file 13742_2015_59_MOESM10_ESM.zip]

Archive with 1 entries (1 files):
- 13742_2015_59_MOESM10_ESM.m
