# Supplementary material for: Benchmark datasets for 3D MALDI- and DESI-imaging mass spectrometry
Source: Gigascience. 2015 May 4;4:20. doi: 10.1186/s13742-015-0059-4 (PMC4418095; doi:10.1186/s13742-015-0059-4)
Supplement: Additional file 12: — Script for the 3D MALDI imaging MS dataset of microbial colonies in a time course experiment. [file 13742_2015_59_MOESM12_ESM.zip › 13742_2015_59_MOESM12_ESM.m]

%% Demo imzML Parser
% Use this script to load data stored in imzML format to MATLAB. 
% You can call the script from the command line or generate a html
% view with MATLAB's |publish| function.
%
% This file is part of the supplementary information for data note article entitled
% "Benchmark datasets for 3D MALDI- and DESI-Imaging Mass Spectrometry"
% by Oetjen et al. (2015)
% submitted to the Gigascience Journal
%
% The script requires the java library imzMLConverter, version 1.3.0 or higher,
% by Race et. al available at <http://www.imzMLConverter.co.uk/> 
% 
% Note: Since the xml part of imzML is generally huge it is advised to 
%       increase the java heap space to maximum. 
%
% Author: Jan H. Kobarg <jhkobarg@uni-bremen.de>
% Date:   2014-12-17
%
% Copyright 2014 Jan H. Kobarg
%
% Licensed under the Apache License, Version 2.0 (the "License");
% you may not use this file except in compliance with the License.
% You may obtain a copy of the License at
%
%     http://www.apache.org/licenses/LICENSE-2.0
%
% Unless required by applicable law or agreed to in writing, software
% distributed under the License is distributed on an "AS IS" BASIS,
% WITHOUT WARRANTIES OR CONDITIONS OF ANY KIND, either express or implied.
% See the License for the specific language governing permissions and
% limitations under the License.

%% Set up reading the data
% The data of interest is stored in |fileName| which can be adjusted and
% select a |mzValue| of interest. 

fileName = fullfile(pwd,'Microbe_Interaction_3D_Timecourse_LP.imzML');
mzValue = 262;

%% Initiate java library
% The interface is provided by the |imzMLConverter| which is saved as a jar
% file in the folder |converterDir| (just needs to be done once)

converterDir = 'imzMLConverter_1.3';
javaclasspath(fullfile(converterDir, 'imzMLConverter.jar'));
javaString2num = @(s) ( str2double(char(s)) );

%% Connect to imzML file
% The new object |imzML| will be available from which we retrieve the
% |spectrumList|. For reference the number of spectra is read and stored in
% |nSpec|. (Note that java uses 0-based indexing.)

imzML = imzMLConverter.ImzMLHandler.parseimzML(fileName);
spectrumList = imzML.getRun.getSpectrumList;
nSpec =  spectrumList.getChildCount;

%% Select a spectrum for a certain point
% For a random spectrum |iSpec| the |mzValues| and the |intensities| are
% read.

iSpec = floor(nSpec/2);

mzArray = spectrumList.getSpectrum(iSpec-1).getmzArray();
intensityArray = spectrumList.getSpectrum(iSpec-1).getIntensityArray();

plot(mzArray, intensityArray);
title(sprintf('Spectrum number #%d', iSpec))

%% Plot a m/z image for a given mzValue
% This is the 2D solution to visualize ion images of a single section:
%  
% Select a |mzValue| of interest and specify an integration area (bin
% width) for the bin. Default takes the minimum difference value for the
% bin width.
%
% mzBinWidth = min(diff(mzArray));
% imagesc(imzML.generatemzImage(mzValue - mzBinWidth/2, mzBinWidth));
% axis image;
% axis xy

%% Read Global coordinates matrix
% The three dimensional coordinates are stored in the userParam field of
% each |spectrum.scan|. These will be stored in a global |coordinates|
% matrix. The image for the |mzValue| will be stored into |mzImage|.

coordinates = zeros(3, nSpec);
mzImage = zeros(nSpec, 1);
[~, mzId] = min(abs(mzArray - mzValue)); 

for iSpec = 1:nSpec
    positionX = spectrumList.getSpectrum(iSpec-1).getScanList.getScan(0).getUserParam(0).getValue;
    positionY = spectrumList.getSpectrum(iSpec-1).getScanList.getScan(0).getUserParam(1).getValue;
    positionZ = spectrumList.getSpectrum(iSpec-1).getScanList.getScan(0).getUserParam(2).getValue;
    
    coordinates(:, iSpec) = [javaString2num(positionX), ...
        javaString2num(positionY), ...
        javaString2num(positionZ)];
		
	tempIntensities = spectrumList.getSpectrum(iSpec-1).getIntensityArray();
	mzImage(iSpec) = tempIntensities(mzId);
end

%% Plot the coordinates
% At this point we have all the information to plot a single m/z image

scatter3(coordinates(1,:), coordinates(2,:), coordinates(3,:),[], mzImage, 'filled');
